# Supplementary material for: Viral metagenomics of the gut virome of diarrheal children with Rotavirus A infection
Source: Gut Microbes. 2023 Jul 13;15(1):2234653. doi: 10.1080/19490976.2023.2234653 (PMC10351451; doi:10.1080/19490976.2023.2234653)
Supplement: Supplemental Material [file KGMI_A_2234653_SM9927.zip]

Archive with 9 entries (8 files):
- Supplemental material/
- Supplemental material/Supplementary Figure 1.eps
- Supplemental material/Supplementary Figure 2.eps
- Supplemental material/Supplementary Figure 3.eps
- Supplemental material/Supplementary Figure 4.eps
- Supplemental material/Supplementary Table S1 clean.docx
- Supplemental material/Supplementary Table S2.docx
- Supplemental material/Supplementary Table S3.docx
- Supplemental material/Supplementary Table S4.docx
